# Supplementary material for: Exposure of Horses in Israel to West Nile Virus and Usutu Virus
Source: Viruses. 2020 Sep 28;12(10):1099. doi: 10.3390/v12101099 (PMC7650752; doi:10.3390/v12101099)
Supplement: Supplementary file 1 [file viruses-12-01099-s001.zip]

Archive with 1 entries (1 files):
- viruses-909259-supplementary.pdf
